# Supplementary material for: How Brazilian Schoolchildren Identify, Classify, and Label Foods and Beverages—A Card Sorting Methodology
Source: Int J Environ Res Public Health. 2023 Jan 11;20(2):1296. doi: 10.3390/ijerph20021296 (PMC9859169; doi:10.3390/ijerph20021296)
Supplement: Supplementary file 1 [file ijerph-20-01296-s001.zip]

Archive with 1 entries (1 files):
- ijerph-2085441-supplementary.pdf
